# Supplementary material for: Cryptorchestia ruffoi sp. n. from the island of Rhodes (Greece), revealed by morphological and phylogenetic analysis (Crustacea, Amphipoda, Talitridae)
Source: Zookeys. 2017 Feb 6;(652):37–54. doi: 10.3897/zookeys.652.11252 (PMC5345341; doi:10.3897/zookeys.652.11252)
Supplement: XML Treatment for Cryptorchestia ruffoi [file zookeys.652.11252-treatment1.xml]

<!DOCTYPE tp:taxon-treatment
  PUBLIC "-//TaxonX//DTD Taxonomic Treatment Publishing DTD v0 20100105//EN" "tax-treatment-NSO.dtd">
<tp:taxon-treatment xmlns:tp="http://www.plazi.org/taxpub"><tp:treatment-meta><kwd-group><label>Taxon classification</label><kwd><named-content content-type="kingdom">Animalia</named-content></kwd><kwd><named-content content-type="order">Amphipoda</named-content></kwd><kwd><named-content content-type="family">Talitridae</named-content></kwd></kwd-group><mixed-citation publication-type="journal"><person-group><name><surname>Davolos</surname><given-names>Domenico</given-names></name><name><surname>Matthaeis</surname><given-names>Elvira De</given-names></name><name><surname>Latella</surname><given-names>Leonardo</given-names></name><name><surname>Vonk</surname><given-names>Ronald</given-names></name></person-group><article-title><italic><tp:taxon-name><tp:taxon-name-part taxon-name-part-type="genus">Cryptorchestia</tp:taxon-name-part> <tp:taxon-name-part taxon-name-part-type="species">ruffoi</tp:taxon-name-part></tp:taxon-name></italic> sp. n. from the island of Rhodes (Greece), revealed by morphological and phylogenetic analysis (<tp:taxon-name><tp:taxon-name-part taxon-name-part-type="subphylum">Crustacea</tp:taxon-name-part></tp:taxon-name>, <tp:taxon-name><tp:taxon-name-part taxon-name-part-type="order">Amphipoda</tp:taxon-name-part></tp:taxon-name>, <tp:taxon-name><tp:taxon-name-part taxon-name-part-type="family">Talitridae</tp:taxon-name-part></tp:taxon-name>)</article-title><source>Zookeys</source><day>6</day><month>2</month><year>2017</year><volume>2017</volume><issue>652</issue><fpage>37</fpage><lpage>54</lpage><pub-id pub-id-type="doi">10.3897/zookeys.652.11252</pub-id></mixed-citation></tp:treatment-meta><tp:nomenclature><tp:taxon-name>
              <tp:taxon-name-part taxon-name-part-type="genus">Cryptorchestia</tp:taxon-name-part>
              <tp:taxon-name-part taxon-name-part-type="species">ruffoi</tp:taxon-name-part>
              <object-id xmlns:xlink="http://www.w3.org/1999/xlink" content-type="zoobank" xlink:type="simple">http://zoobank.org/1F792FCC-9F42-48A4-A445-2814E0B1F8FF</object-id>
            </tp:taxon-name><tp:taxon-authority>Latella &amp; Vonk</tp:taxon-authority><tp:taxon-status xmlns:xlink="http://www.w3.org/1999/xlink" xlink:type="simple">sp. n.</tp:taxon-status><xref ref-type="fig" rid="F2">Figs 2</xref><xref ref-type="fig" rid="F3">, 3</xref><xref ref-type="fig" rid="F4">, 4</xref><xref ref-type="fig" rid="F5">, 5</xref><xref ref-type="fig" rid="F6">, 6</xref><xref ref-type="fig" rid="F7">, 7</xref><xref ref-type="fig" rid="F8">, 8</xref><xref ref-type="fig" rid="F9">, 9</xref></tp:nomenclature><tp:treatment-sec sec-type="type locality" id="SECID0EQYAE"><title>Type locality.</title><p>Island of Rhodes, Greece. A spring on Monte Smith and in streams flowing out of the springs called Epta Pyges (Seven Springs), Municipality of Archangelos.</p></tp:treatment-sec><tp:treatment-sec sec-type="etymology" id="SECID0EVYAE"><title>Etymology.</title><p>Species named after Sandro Ruffo (1915 – 2010), tutor to us all, who worked on Mediterranean talitrid amphipods from an early stage.</p><p>
              <bold>Type specimens.</bold> Holotype male (15.7 mm): Greece, Rhodes Island, Rhodes, Monte Smith, near a little spring, June 1928, (labelled: Rodi VI-928 Monte Smiti, vicino piccola sorgente) (MSNVRCr 589). Paratypes: 9 males, 25 females; Greece, Rhodes, Psintos, Epta Piges spring's stream, <named-content xmlns:xlink="http://www.w3.org/1999/xlink" content-type="dwc:verbatimCoordinates" xlink:type="simple"><named-content content-type="geo-json" specific-use="{&#34;type&#34;:&#34;Point&#34;,&#34;coordinates&#34;:[28.113694,36.253028]}" id="NCID0EBZAE" xlink:type="simple">36°15'10.9'N - 28°06'49.3'E</named-content></named-content>, 7/8-VII-2010, A. &amp; L. Latella, V. Lencioni leg.: 1 male (vial <named-content xmlns:xlink="http://www.w3.org/1999/xlink" content-type="dwc:institutional_code" xlink:type="simple">RMNH</named-content>.CRUS.A.5070 + slides <named-content xmlns:xlink="http://www.w3.org/1999/xlink" content-type="dwc:institutional_code" xlink:type="simple">RMNH</named-content>.CRUS.21512–21515), 1 female (slides <named-content xmlns:xlink="http://www.w3.org/1999/xlink" content-type="dwc:institutional_code" xlink:type="simple">RMNH</named-content>.CRUS.21516–21518), 2 male, 5 female <named-content xmlns:xlink="http://www.w3.org/1999/xlink" content-type="dwc:institutional_code" xlink:type="simple">RMNH</named-content>.CRUS.A.5071; 4 males, 17 females MSNVRCr 590–611)</p></tp:treatment-sec><tp:treatment-sec sec-type="material" id="SECID0E1ZAE"><title>Additional material examined.</title><p>
              <italic><tp:taxon-name><tp:taxon-name-part taxon-name-part-type="genus">Cryptorchestia</tp:taxon-name-part> <tp:taxon-name-part taxon-name-part-type="species">garbinii</tp:taxon-name-part></tp:taxon-name></italic> Ruffo, Tarocco &amp; Latella, 2014 : Italy, Lombardy, Brescia province, Lake Garda, between Desenzano and Padenghe, <named-content xmlns:xlink="http://www.w3.org/1999/xlink" content-type="dwc:verbatimCoordinates" xlink:type="simple"><named-content content-type="geo-json" specific-use="{&#34;type&#34;:&#34;Point&#34;,&#34;coordinates&#34;:[10.500000,45.483333]}" id="NCID0EO1AE" xlink:type="simple">45°29'N–10°30'E</named-content></named-content>, V-1895, A. Garbini leg.; Venetia, Verona province, Lake Garda, Peschiera, <named-content xmlns:xlink="http://www.w3.org/1999/xlink" content-type="dwc:verbatimCoordinates" xlink:type="simple"><named-content content-type="geo-json" specific-use="{&#34;type&#34;:&#34;Point&#34;,&#34;coordinates&#34;:[10.694167,45.447500]}" id="NCID0EW1AE" xlink:type="simple">45°26'51"N–10°41'39"E</named-content></named-content>, 18-IV-2010 L. Latella, V. Lencioni leg.</p><p>
              <italic><tp:taxon-name><tp:taxon-name-part taxon-name-part-type="genus">Cryptorchestia</tp:taxon-name-part> <tp:taxon-name-part taxon-name-part-type="species">cavimana</tp:taxon-name-part></tp:taxon-name></italic> (Heller, 1865): Cyprus, Troodos Mountains, Kaledonia falls, 1250 m a.s.l., 9-VI-2000 M. Tarocco leg.; Cyprus, Troodos Mountains, between Prodromos and Troditissa, 1300 m a.s.l., 10-VI-2000, M. Tarocco leg.</p></tp:treatment-sec><tp:treatment-sec sec-type="diagnosis" id="SECID0EI2AE"><title>Diagnosis.</title><p>Gnathopd 2 propodus sinusoid palmar margin with its strongest incursion close to the anterior side. Maxilla 1 with vestigial palp present on the outer <!--PageBreak-->lobe. Pereopod 5 with four groups of setae on the posterior margin in females and five groups in the males. Antenna first flagellum segment sometimes fused with second, forming a longer unit.</p></tp:treatment-sec><tp:treatment-sec sec-type="description" id="SECID0EQ2AE"><title>Description.</title><p>Based on adult males with an average length of 12.20 mm (Table <xref ref-type="table" rid="T2">2</xref>). <bold>Head</bold>. <italic>Eyes</italic> large, subcircular, black. <italic>Antenna 1</italic> (Figs <xref ref-type="fig" rid="F2">2</xref>, <xref ref-type="fig" rid="F3">3A</xref>) short, 1.46 mm long in average, slightly longer than peduncle article 4 of antenna 2, peduncle segment 2 slightly shorter than segment 3, flagellum with four articles. <italic>Antenna 2</italic> (Figs <xref ref-type="fig" rid="F2">2</xref>, <xref ref-type="fig" rid="F3">3B</xref>) long, little shorter than half of the body length, article 5 longer than article 4, flagellar articles with four tufts of setae of which two spring from a hollow in a series of three fine setules, flagellum relatively short with 16–19 articles. In some antennae the first flagellum segment is fused with the second and forms a longer unit. <italic>Labrum</italic> (Fig. <xref ref-type="fig" rid="F4">4B</xref>) and <italic>labium</italic> (Fig. <xref ref-type="fig" rid="F3">3D</xref>) with very fine setules on anterior margin. <italic>Mandible</italic> (Fig. <xref ref-type="fig" rid="F3">3E</xref>) left with 4-dentate lacinia mobilis. <italic>Maxilla 1</italic> (Fig. <xref ref-type="fig" rid="F3">3F</xref>) with nine robust and crenelated setae on inner lobe of which the innermost has a fine comb. A very small vestigial palp is observed. <italic>Maxilla 2</italic> (Fig. <xref ref-type="fig" rid="F3">3C</xref>) with numerous apical setae, a double row on the inner lobe and a long, finely pinnate seta on its inner margin. <italic>Maxilliped</italic> (Fig. <xref ref-type="fig" rid="F4">4A</xref>) basal lobe with three blunt teeth on anterior margin, axial margin lined with robust setae armed with setules; palp article 4 reduced to a knob placed between two rows of setae.</p><fig id="F3" position="float" orientation="portrait"><label>Figure 3.</label><caption><p>
          <italic><tp:taxon-name><tp:taxon-name-part taxon-name-part-type="genus">Cryptorchestia</tp:taxon-name-part> <tp:taxon-name-part taxon-name-part-type="species">ruffoi</tp:taxon-name-part></tp:taxon-name></italic> sp. n., paratype male, 10.4 mm (<named-content xmlns:xlink="http://www.w3.org/1999/xlink" content-type="dwc:institutional_code" xlink:type="simple">RMNH</named-content>) <bold>A</bold> antenna 1 <bold>B</bold> antenna 2 <bold>C</bold> maxilla 2 <bold>D</bold> lower lip <bold>E</bold> lacinia mobilis, left mandible <bold>F</bold> maxilla 1.</p></caption><graphic xmlns:xlink="http://www.w3.org/1999/xlink" xlink:href="zookeys-652-037-g003.jpg" position="float" orientation="portrait" xlink:type="simple" id="oo_121388.jpg"/></fig><fig id="F4" position="float" orientation="portrait"><label>Figure 4.</label><caption><p>
          <italic><tp:taxon-name><tp:taxon-name-part taxon-name-part-type="genus">Cryptorchestia</tp:taxon-name-part> <tp:taxon-name-part taxon-name-part-type="species">ruffoi</tp:taxon-name-part></tp:taxon-name></italic> sp. n., paratype male, 10.4 mm (<named-content xmlns:xlink="http://www.w3.org/1999/xlink" content-type="dwc:institutional_code" xlink:type="simple">RMNH</named-content>) <bold>A</bold> maxilliped <bold>B</bold> upper lip <bold>C</bold> gnathopod 1.</p></caption><graphic xmlns:xlink="http://www.w3.org/1999/xlink" xlink:href="zookeys-652-037-g004.jpg" position="float" orientation="portrait" xlink:type="simple" id="oo_121389.jpg"/></fig><table-wrap id="T2" position="float" orientation="portrait"><label>Table 2.</label><caption><p>
          <italic><tp:taxon-name><tp:taxon-name-part taxon-name-part-type="genus">Cryptorchestia</tp:taxon-name-part> <tp:taxon-name-part taxon-name-part-type="species">ruffoi</tp:taxon-name-part></tp:taxon-name></italic> sp. n. Measurements of body length and antennae, showing differences in male and female individuals.</p></caption><table id="TID0EG6AE" rules="all"><tbody><tr><th rowspan="1" colspan="1"/><th rowspan="1" colspan="1">Total body length</th><th rowspan="1" colspan="1">Length of antenna 1</th><th rowspan="1" colspan="1">Length of antenna 2</th></tr><tr><td rowspan="1" colspan="1">♂</td><td rowspan="1" colspan="1">11.60</td><td rowspan="1" colspan="1">1.37</td><td rowspan="1" colspan="1">4.75</td></tr><tr><td rowspan="1" colspan="1">♂ Holotype</td><td rowspan="1" colspan="1">15.70</td><td rowspan="1" colspan="1">1.64</td><td rowspan="1" colspan="1">5.99</td></tr><tr><td rowspan="1" colspan="1">♂</td><td rowspan="1" colspan="1">14.17</td><td rowspan="1" colspan="1">1.91</td><td rowspan="1" colspan="1">7.12</td></tr><tr><td rowspan="1" colspan="1">♂</td><td rowspan="1" colspan="1">10.77</td><td rowspan="1" colspan="1">1.29</td><td rowspan="1" colspan="1">4.11</td></tr><tr><td rowspan="1" colspan="1">♂</td><td rowspan="1" colspan="1">10.84</td><td rowspan="1" colspan="1">1.36</td><td rowspan="1" colspan="1">4.45</td></tr><tr><td rowspan="1" colspan="1">♂</td><td rowspan="1" colspan="1">10.14</td><td rowspan="1" colspan="1">1.21</td><td rowspan="1" colspan="1">3.80</td></tr><tr><td rowspan="1" colspan="1">
              <bold>Mean</bold>
            </td><td rowspan="1" colspan="1">
              <bold>12.20</bold>
            </td><td rowspan="1" colspan="1">
              <bold>1.46</bold>
            </td><td rowspan="1" colspan="1">
              <bold>5.04</bold>
            </td></tr><tr><td rowspan="1" colspan="1">♀</td><td rowspan="1" colspan="1">11.55</td><td rowspan="1" colspan="1">1.20</td><td rowspan="1" colspan="1">3.88</td></tr><tr><td rowspan="1" colspan="1">♀</td><td rowspan="1" colspan="1">12.42</td><td rowspan="1" colspan="1">1.54</td><td rowspan="1" colspan="1">4.75</td></tr><tr><td rowspan="1" colspan="1">♀</td><td rowspan="1" colspan="1">10.68</td><td rowspan="1" colspan="1">1.15</td><td rowspan="1" colspan="1">3.68</td></tr><tr><td rowspan="1" colspan="1">♀</td><td rowspan="1" colspan="1">11.00</td><td rowspan="1" colspan="1">1.00</td><td rowspan="1" colspan="1">3.89</td></tr><tr><td rowspan="1" colspan="1">♀</td><td rowspan="1" colspan="1">10.11</td><td rowspan="1" colspan="1">1.01</td><td rowspan="1" colspan="1">3.90</td></tr><tr><td rowspan="1" colspan="1">♀</td><td rowspan="1" colspan="1">11.98</td><td rowspan="1" colspan="1">1.16</td><td rowspan="1" colspan="1">4.20</td></tr><tr><td rowspan="1" colspan="1">♀</td><td rowspan="1" colspan="1">11.75</td><td rowspan="1" colspan="1">1.17</td><td rowspan="1" colspan="1">4.49</td></tr><tr><td rowspan="1" colspan="1">♀</td><td rowspan="1" colspan="1">10.38</td><td rowspan="1" colspan="1">1.00</td><td rowspan="1" colspan="1">4.00</td></tr><tr><td rowspan="1" colspan="1">♀</td><td rowspan="1" colspan="1">11.58</td><td rowspan="1" colspan="1">0.90</td><td rowspan="1" colspan="1">4.11</td></tr><tr><td rowspan="1" colspan="1">♀</td><td rowspan="1" colspan="1">10.95</td><td rowspan="1" colspan="1">1.04</td><td rowspan="1" colspan="1">3.68</td></tr><tr><td rowspan="1" colspan="1">
              <bold>Mean</bold>
            </td><td rowspan="1" colspan="1">
              <bold>11.24</bold>
            </td><td rowspan="1" colspan="1">
              <bold>1.12</bold>
            </td><td rowspan="1" colspan="1">
              <bold>4.06</bold>
            </td></tr></tbody></table></table-wrap><p>Coxae. Coxal plate 1 with numerous robust setae on distal margin. Coxal plates 2–4 wider than deep, plate 5 elongated, bilobate, plates 6 and 7 smaller.</p><!--PageBreak--><!--PageBreak--><!--PageBreak--><!--PageBreak--><!--PageBreak--><p>
              <bold>Pereon</bold>. <italic>Gnathopod 1</italic> male (Fig. <xref ref-type="fig" rid="F4">4C</xref>) sexually dimorphic, subchelate; basis with anterior margin lined with six regularly spaced setae, posterior margin with four groups of setae; merus with small partly transparent lobe on posterior margin; carpus with five long setae, rugose at the tips, and placed at the posterior margin; propodus with transverse palm, and with a transparent lobe covering almost the entire palmar margin, and seven short setae lining the palmar margin; dactylus short, slightly longer than anterolateral margin of the propodus. <italic>Gnathopod 2</italic> (Fig. <xref ref-type="fig" rid="F5">5A</xref>), subchelate; propodus oviform, stout with a rounded protuberance near dactylus insertion, palmar margin with large <!--PageBreak-->sinus in the anterodistal part; dactylus somewhat longer than palm. <italic>Pereopods 3–4</italic> (Figs <xref ref-type="fig" rid="F5">5B, C</xref>) similar; merus of pereopod 3 shorter than that of pereopod 4; dactylus in pereopod 4 with straight inner margin. <italic>Pereopod 5</italic> (Fig. <xref ref-type="fig" rid="F5">5D</xref>) basis with posterodistal lobe not very wide; propodus with five groups of robust setae on anterior margin. <italic>Pereopods 3–7</italic> cuspidactylate. <italic>Pereopod 6</italic> (Fig. <xref ref-type="fig" rid="F6">6A</xref>) shorter than pereopod 7; basis elongate; propodus slightly longer than carpus, anterior margin with five groups of long robust setae. <italic>Pereopod 7</italic> (Fig. <xref ref-type="fig" rid="F6">6B</xref>) basis wide with distinct, rounded posterodistal lobe; merus and carpus not enlarged; propodus longer than carpus.</p><fig id="F5" position="float" orientation="portrait"><label>Figure 5.</label><caption><p>
          <italic><tp:taxon-name><tp:taxon-name-part taxon-name-part-type="genus">Cryptorchestia</tp:taxon-name-part> <tp:taxon-name-part taxon-name-part-type="species">ruffoi</tp:taxon-name-part></tp:taxon-name></italic> sp. n., paratype male 10.4 mm (<named-content xmlns:xlink="http://www.w3.org/1999/xlink" content-type="dwc:institutional_code" xlink:type="simple">RMNH</named-content>) <bold>A</bold> gnathopod 2 <bold>B</bold> pereopod 4 <bold>C</bold> pereopod 3 <bold>D</bold> pereopod 5.</p></caption><graphic xmlns:xlink="http://www.w3.org/1999/xlink" xlink:href="zookeys-652-037-g005.jpg" position="float" orientation="portrait" xlink:type="simple" id="oo_121391.jpg"/></fig><fig id="F6" position="float" orientation="portrait"><label>Figure 6.</label><caption><p>
          <italic><tp:taxon-name><tp:taxon-name-part taxon-name-part-type="genus">Cryptorchestia</tp:taxon-name-part> <tp:taxon-name-part taxon-name-part-type="species">ruffoi</tp:taxon-name-part></tp:taxon-name></italic> sp. n., paratype male 10.4 mm (<named-content xmlns:xlink="http://www.w3.org/1999/xlink" content-type="dwc:institutional_code" xlink:type="simple">RMNH</named-content>) <bold>A</bold> peropod 6 <bold>B</bold> pereopod 7 <bold>C</bold> pleopod 1.</p></caption><graphic xmlns:xlink="http://www.w3.org/1999/xlink" xlink:href="zookeys-652-037-g006.jpg" position="float" orientation="portrait" xlink:type="simple" id="oo_121401.jpg"/></fig><!--PageBreak--><!--PageBreak--><p>
              <bold>Pleon</bold>. <italic>Epimeral plate 2</italic> with a small posteroventral tooth and almost smooth posterior margin. <italic>Pleopods 1–3</italic> (Fig. <xref ref-type="fig" rid="F6">6C</xref>) well-developed, biramous, peduncle longer than rami; rami with slender setae; inner ramus slightly shorter than outer. <italic>Uropod 1</italic> (Fig. <xref ref-type="fig" rid="F7">7A</xref>) with five axial and two medial setae on peduncle, one robust distolateral seta present; outer ramus subequal in length to inner ramus, both with four marginal setae and three apical setae (of which two robust and one small). Uropod 2 (Fig. <xref ref-type="fig" rid="F7">7B</xref>) peduncle with one robust distolateral seta, inner ramus subequal in length to outer, both with four lateral setae but inner one with two more setae not standing in line. Outer ramus with one strong apical seta and one smaller one, inner ramus with four apical setae. Uropod 3 (Fig. <xref ref-type="fig" rid="F7">7C</xref>) peduncle with two robust distolateral setae, ramus with four apical setae. Telson (Fig. <xref ref-type="fig" rid="F7">7D</xref>) longer than broad, dorsal midline entirely cleft, eight marginal and distal robust setae per lobe.</p><fig id="F7" position="float" orientation="portrait"><label>Figure 7.</label><caption><p>
          <italic><tp:taxon-name><tp:taxon-name-part taxon-name-part-type="genus">Cryptorchestia</tp:taxon-name-part> <tp:taxon-name-part taxon-name-part-type="species">ruffoi</tp:taxon-name-part></tp:taxon-name></italic> sp. n., paratype male 10.4 mm (<named-content xmlns:xlink="http://www.w3.org/1999/xlink" content-type="dwc:institutional_code" xlink:type="simple">RMNH</named-content>) <bold>A</bold> uropod 1 <bold>B</bold> uropod 2 <bold>C</bold> uropod 3 <bold>D</bold> telson.</p></caption><graphic xmlns:xlink="http://www.w3.org/1999/xlink" xlink:href="zookeys-652-037-g007.jpg" position="float" orientation="portrait" xlink:type="simple" id="oo_121395.jpg"/></fig><p>
              <bold>Female.</bold> Based on adult females with an average length of 11,24 mm (Table <xref ref-type="table" rid="T2">2</xref>). <italic>Antenna 1</italic> short, 1.1 mm length in average, flagellum with four articles. <italic>Antenna 2</italic> long, 4 mm in average, flagellum with 15–16 articles. <italic>Gnathopod 1</italic> (Fig. <xref ref-type="fig" rid="F8">8A</xref>) subchelate; coxal plate lower margin with numerous irregularly placed prominent setae; basis with several short setae, a regular row of three short robust setae on the posterior margin, a less regular row of six setae on the anterior margin; merus with two longer robust setae in a marginal row of 6 smaller ones; carpus with one very robust and long seta between several smaller on lower margin; propodus with three robust setae on lower margin and three bush-like groups on the palmar margin; dactylus slightly longer than palm. <italic>Gnathopod 2</italic> (Fig. <xref ref-type="fig" rid="F8">8B</xref>), coxa curved, lower margin lined with small short setae; basis with at least 13 short strong setae on anterior margin, and only one in the middle of the posterior margin; ischium without setae; merus with conspicuous bulbous lobe, flattened or incurved at the end, three setae between lobe and proximal margin, some setae present inside lobe; carpus with lobe covering the entire lower margin; propodus with long lobe extending past the palmar margin towards the apex, lobe flattened at fore end; dactylus quite small, shorter than palm. <italic>Oostegites</italic> longer than wide; setae with simple straight tips.</p><fig id="F8" position="float" orientation="portrait"><label>Figure 8.</label><caption><p>
          <italic><tp:taxon-name><tp:taxon-name-part taxon-name-part-type="genus">Cryptorchestia</tp:taxon-name-part> <tp:taxon-name-part taxon-name-part-type="species">ruffoi</tp:taxon-name-part></tp:taxon-name></italic> sp. n., paratype female 10.8 mm (<named-content xmlns:xlink="http://www.w3.org/1999/xlink" content-type="dwc:institutional_code" xlink:type="simple">RMNH</named-content>) <bold>A</bold> gnathopod 1 <bold>B</bold> gnathopod 2.</p></caption><graphic xmlns:xlink="http://www.w3.org/1999/xlink" xlink:href="zookeys-652-037-g008.jpg" position="float" orientation="portrait" xlink:type="simple" id="oo_121396.jpg"/></fig></tp:treatment-sec><tp:treatment-sec sec-type="remarks" id="SECID0EERAG"><title>Remarks.</title><p>The specimens from Rhodes differ in three main characters in comparison to <italic><tp:taxon-name><tp:taxon-name-part taxon-name-part-type="genus">Cryptorchestia</tp:taxon-name-part> <tp:taxon-name-part taxon-name-part-type="species">cavimana</tp:taxon-name-part></tp:taxon-name></italic> (Cyprus), <italic><tp:taxon-name><tp:taxon-name-part taxon-name-part-type="genus">Cryptorchestia</tp:taxon-name-part> <tp:taxon-name-part taxon-name-part-type="species">kosswigi</tp:taxon-name-part></tp:taxon-name></italic> (Ruffo, 1949) (Turkish coast), and <italic><tp:taxon-name><tp:taxon-name-part taxon-name-part-type="genus">Cryptorchestia</tp:taxon-name-part> <tp:taxon-name-part taxon-name-part-type="species">garbinii</tp:taxon-name-part></tp:taxon-name></italic> (Garda Lake), in that they have the sinusoid palmar margin form in the propodus of gnathopod 2 of the male with the strongest incursion closer to the anterior side (Fig. <xref ref-type="fig" rid="F9">9A, B, C</xref>). <italic><tp:taxon-name><tp:taxon-name-part taxon-name-part-type="genus">Cryptorchestia</tp:taxon-name-part> <tp:taxon-name-part taxon-name-part-type="species">ruffoi</tp:taxon-name-part></tp:taxon-name></italic> sp. n. differs also from <italic><tp:taxon-name><tp:taxon-name-part taxon-name-part-type="genus">Cryptorchestia</tp:taxon-name-part> <tp:taxon-name-part taxon-name-part-type="species">garbinii</tp:taxon-name-part></tp:taxon-name></italic> and <italic><tp:taxon-name><tp:taxon-name-part taxon-name-part-type="genus">Cryptorchestia</tp:taxon-name-part> <tp:taxon-name-part taxon-name-part-type="species">cavimana</tp:taxon-name-part></tp:taxon-name></italic> in the morphology of pereopod 7 basis, merus and carpus (Fig. <xref ref-type="fig" rid="F9">9D, E, F</xref>). There is also a vestigial palp present on the outer lobe of maxilla 1. This reduced palp has been observed before in <italic><tp:taxon-name><tp:taxon-name-part taxon-name-part-type="genus">Cryptorchestia</tp:taxon-name-part> <tp:taxon-name-part taxon-name-part-type="species">monticola</tp:taxon-name-part></tp:taxon-name></italic> (Madeira). Another regular difference is the presence of four groups of setae on the posterior margin of pereopod 5 in the female specimens and five groups in the males. Out of ten specimens there were three males with five groups and seven females with four groups. A variable difference, in males and females alike, is that in some antennae the first flagellum segment is fused with the second and then both form a longer unit.</p><fig id="F9" position="float" orientation="portrait"><label>Figure 9.</label><caption><p>
          <bold>A</bold> <italic><tp:taxon-name><tp:taxon-name-part taxon-name-part-type="genus">Cryptorchestia</tp:taxon-name-part> <tp:taxon-name-part taxon-name-part-type="species">ruffoi</tp:taxon-name-part></tp:taxon-name></italic> sp. n., gnathopod 2 male, 11.1 mm total body length <bold>B</bold> <italic><tp:taxon-name><tp:taxon-name-part taxon-name-part-type="genus">Cryptorchestia</tp:taxon-name-part> <tp:taxon-name-part taxon-name-part-type="species">garbinii</tp:taxon-name-part></tp:taxon-name></italic> from Lake Garda, gnathopod 2 male, 18 mm total body length <bold>C</bold> <italic><tp:taxon-name><tp:taxon-name-part taxon-name-part-type="genus">Cryptorchestia</tp:taxon-name-part> <tp:taxon-name-part taxon-name-part-type="species">cavimana</tp:taxon-name-part></tp:taxon-name></italic> from Cyprus, gnathopod 2 male, 14. 8 mm total body length, scale bar 1 mm. <bold>D</bold> <italic><tp:taxon-name><tp:taxon-name-part taxon-name-part-type="genus">Cryptorchestia</tp:taxon-name-part> <tp:taxon-name-part taxon-name-part-type="species">ruffoi</tp:taxon-name-part></tp:taxon-name></italic> sp. n. pereopod 7 male <bold>E</bold> <italic><tp:taxon-name><tp:taxon-name-part taxon-name-part-type="genus">Cryptorchestia</tp:taxon-name-part> <tp:taxon-name-part taxon-name-part-type="species">garbinii</tp:taxon-name-part></tp:taxon-name></italic> from Lake Garda, pereopod 7 male <bold>F</bold> <italic><tp:taxon-name><tp:taxon-name-part taxon-name-part-type="genus">Cryptorchestia</tp:taxon-name-part> <tp:taxon-name-part taxon-name-part-type="species">cavimana</tp:taxon-name-part></tp:taxon-name></italic> from Cyprus, gnathopod 2 male, scale bar 1 mm.</p></caption><graphic xmlns:xlink="http://www.w3.org/1999/xlink" xlink:href="zookeys-652-037-g009.jpg" position="float" orientation="portrait" xlink:type="simple" id="oo_121399.jpg"/></fig><p>Overall, the morphological differences are subtle and perhaps only have meaning in the combination with a unique genetic signature in its <abbrev xmlns:xlink="http://www.w3.org/1999/xlink" xlink:title="cytochrome oxidase I" id="ABBRID0E3WAG" xlink:type="simple">COI</abbrev> and <abbrev xmlns:xlink="http://www.w3.org/1999/xlink" xlink:title="H3 histone" id="ABBRID0EAXAG" xlink:type="simple">H3</abbrev> gene fragments.</p><!--PageBreak--></tp:treatment-sec><tp:treatment-sec><!--Section generated to contain objects referenced in tp:taxon-treatment.--><fig id="F2" position="float" orientation="portrait"><label>Figure 2.</label><caption><p>
          <italic><tp:taxon-name><tp:taxon-name-part taxon-name-part-type="genus">Cryptorchestia</tp:taxon-name-part> <tp:taxon-name-part taxon-name-part-type="species">ruffoi</tp:taxon-name-part></tp:taxon-name></italic> sp. n., paratype, male (<named-content xmlns:xlink="http://www.w3.org/1999/xlink" content-type="dwc:institutional_code" xlink:type="simple">MSNVR</named-content>). Lateral view.</p></caption><graphic xmlns:xlink="http://www.w3.org/1999/xlink" xlink:href="zookeys-652-037-g002.jpg" position="float" orientation="portrait" xlink:type="simple" id="oo_121387.jpg"/></fig></tp:treatment-sec></tp:taxon-treatment>
